# Supplementary material for: Mapping occurrence of Taenia solium taeniosis/cysticercosis and areas at risk of porcine cysticercosis in Central America and the Caribbean basin
Source: Parasit Vectors. 2017 Sep 18;10:424. doi: 10.1186/s13071-017-2362-7 (PMC5604492; doi:10.1186/s13071-017-2362-7)
Supplement: Additional file 1:Table S1. — Countries, territories, and institute contacts. (XLSX 11 kb) [file 13071_2017_2362_MOESM1_ESM.xlsx]

## Sheet: Contacts in CA and Carib
Country	Data provided	OIE delegate contacted	Government institution contacted	Research institute contacted
Anguilla	No	No	Chief Veterinary Officer	NA
Antigua and Barbuda	No	No	Ministry of Agriculture	NA
Bahamas	Yes	Yes	Ministry of Agriculture	NA
Barbados	Yes	Yes	Ministry of Agriculture and Marine resources	NA
Belize	Yes	Yes	Ministry of Agriculture and Fisheries	NA
British Virgin Islands	No	No	Department of Agriculture	NA
Cayman Islands	Yes	No	Department of Environmental Health	NA
Colombia	No	Yes	Ministerio de Agricultura y Desarrollo Rural	Instituto Colombiano de Medicina Tropical, Universidad CES
Costa Rica	No	Yes	Ministerio de Agricultura y Ganadería	Veterinaria de la Universidad Nacional (UNA)de Heredia
Cuba	No	Yes	Ministerio de la Agricultura	Instituto Medicina Veterinaria
Dominica	Yes	No	Ministry of Agriculture and Environment Livestock Development Unit	Ross University School of Medicine
Dominican Republic	Yes	Yes	Ministerio de Agricultura	Research Institute of Microbiology and Parasitology (IMPA)
El Salvador	Yes	Yes	Ministerio de Agricultura y Ganadería	Departamento de Microbiología, Facultad de Medicina, Universidad de El Salvador
French Guiana	Yes	No	Agriculture Minister, Veterinary Services	West French Guiana Hospital Center
Grenada	No	No	Ministry of Agriculture	NA
Guadeloupe	Yes	No	NA	CIRAD
Guatemala	Yes	Yes	Ministry of Agriculture, Livestock and Food	Universidad de San Carlos de Guatemala
Guyana	Yes	Yes	Ministry of Agriculture, Fisheries, Crops and Livestock	NA
Haiti	Yes	Yes	Ministry of Agriculture, Natural Ressources and Rural Development	University of Quisqueya
Honduras	Yes	Yes	NA	National Autonomous University, Tegucigalpa, Honduras
Jamaica	Yes	Yes	Ministry of Agriculture	NA
Martinique	No	No	Services Veterinaries	NA
Mexico	No	Yes	Servicio Nacional de Sanidad, Inocuidad y Calidad Agroalimentaria (SENASICA), Dirección general de Salud Animal, Secretaría de Agricultura, Ganadería, Desarrollo Rural, Pesca y Alimentación	Departamento de Microbiología y Parasitología, Facultad de Medicina, Universidad Nacional Autónoma de México
Montserrat	No	No	Department of Agriculture	NA
Netherlands Antilles	Yes	No	Ministry of Agriculture	NA
Nicaragua	Yes	Yes	NA	Escuela de Ciencias Agrarias y Veterinarias UNAN
Panama	No	Yes	Ministry of Agricultural Development	NA
Puerto Rico	No	No	Department of Health of Puerto Rico	NA
Saint Kitts and Nevis	Yes	No	Ministry of Agriculture, Department of Agriculture	Ross University School of Veterinary Medicine
Saint Lucia	Yes	No	Ministry of Agriculture	NA
Saint Vincent and the Grenadines	No	No	Ministry of Agriculture, Forestry and Fisheries	NA
Sint Maarten	Yes	No	Ministry of Agriculture	NA
Suriname	Yes	Yes	Ministry of Agriculture, Animal Husbandry and Fisheries	Parasitology Department, Anton de Kom University of Suriname
Trinidad and Tobago	No	Yes	Ministry of Agriculture, Land and Marine Resources, Animal Production and Health Division	NA
Turks and Caicos Islands	No	No	Department of Agriculture	NA
US Virgin Islands	Yes	No	PAHO/WHO (Washington)	NA
Venezuela	No	No	Instituto Nacional de Salud Agrícola Integral (INSAI), Ministerio del Poder Popular para la Agricultura y Tierras	NA
